# Supplementary material for: The Effects of the Civility, Respect, and Engagement in the Workplace (CREW) Program on Social Climate and Work Engagement in a Psychiatric Ward in Japan: A Pilot Study
Source: Nurs Rep. 2021 May 1;11(2):320–30. doi: 10.3390/nursrep11020031 (PMC8608135; doi:10.3390/nursrep11020031)
Supplement: Supplementary file 1 [file nursrep-11-00031-s001.zip]

Archive with 1 entries (1 files):
- nursrep-1129802-supplementary.pdf
